# Supplementary material for: Vaccine- and Breakthrough Infection-Elicited Pre-Omicron Immunity More Effectively Neutralizes Omicron BA.1, BA.2, BA.4 and BA.5 Than Pre-Omicron Infection Alone
Source: Curr Issues Mol Biol. 2023 Feb 19;45(2):1741–61. doi: 10.3390/cimb45020112 (PMC9955496; doi:10.3390/cimb45020112)
Supplement: Supplementary file 1 [file cimb-45-00112-s001.zip]

Archive with 1 entries (1 files):
- cimb-2220056-supplementary.pdf
